# Supplementary material for: Use of blood-based neurofilament light chain as an endpoint in clinical trials of neurodegenerative conditions: a scoping review
Source: J Neurol. 2026 Jul 20;273(8):476. doi: 10.1007/s00415-026-14007-5 (PMC13385163; doi:10.1007/s00415-026-14007-5)
Supplement: Supplementary file 3 — Supplementary file3 (XLSX 47 KB) [file 415_2026_14007_MOESM3_ESM.xlsx]

## Sheet: Study table
Study	NfL source	N	female %	Mean Age	Intervention	Control	Treatment duration	phase	nature	primary efficacy endpoint	primary efficacy endpoint finding	NfL trend							female	female_%	N (NfL)	N (Cx)	N (Tx)		Longitudinal data	CW Cx
AD
Frederiksen 2023	serum	156	42	70.0	Aerobic exercise	standard care	16 weeks	3	post-hoc	Change in SDMT (Hoffmann et al., 2013)	No significant difference between intervention and control groups (Hoffmann et al., 2016)	No statistically significant difference in change in NfL from baseline between arms							65	41.6667	156	73	83		yes	yes
Li 2021	plasma	26	35	77.6	cycling	stretching	6 months	Not stated	post-hoc	Global cognition measured by ADAS-Cog scale (Yu et al., 2021)	No significant difference between change in intervention and control groups, both were less than expected disease progression (Yu et al., 2021)	No statistically significant change in NfL from baseline, at 3m and 6m in both arms							9	34.6154	26	8	18		yes	no
Lo 2021	plasma	316	61	72.9	LY3202626 (3mg group; 12mg group)	placebo	52 weeks	2	primary	Cerebral neurofibrillary tangle load on flortaucipir PET	No statistically significant difference between placebo group & treatment groups at w52, leading to early study termination	No statistically significant difference in change in NfL from baseline between arms							192	60.7595	308	129	53;126 (3mg;12mg)		yes	yes
Pontecorvo 2022	plasma	245	51	75.2	Donanemab	Placebo	72 weeks	2	post-hoc	Change in iADRS (Mintun et al., 2021)	Reduced change from baseline at 76 weeks in intervention group (-6.86 vs -10.06, p = 0.04) (Mintun et al., 2021)	No significant difference in plasma NfL levels between arms at the end of study							125	51.0204	245	120	125		yes	yes
Wang 2020	plasma	13	69	NR	PTI-125	nil	28 days	2a	primary	CSF & plasma biomarkers (T-tau, P-tau, Ab42, NfL, Nrgrn, YKL40, IL-6, IL-1b, TNFa)	Significant reduction in all CSF biomarkers and plasma T-tau, NfL, Nrgrn, YKL-40	Statistically signficant reduction in plasma NfL from baseline to Day 28							9	69.2308	12	0	12 (for Fig 1)		yes	no
van Dyck 2023	plasma	1734	52	71.2	lecanemab	placebo	18 months	3	primary	change in the score on the Clinical Dementia Rating–Sum of Boxes	Statistically significantly less change in the lecanemab group	Statistically significantly lower NfL in the lecanemab group than the placebo group at 18 months
ALS
Babu 2021	serum	35	43	56.6	ibudilast	nil	36 weeks	1b	primary	SUVR for PBR28-PET in major motor cortices and serum NfL	No statisticantly significant reduction in median PBR28-PET or NfL in the specified timeframe	No statisticantly significant reduction in NfL in the specified timeframe
Beghi 2023	plasma	147	33	57.7	RNS60	placebo	24 weeks	2	primary	Blood biomarkers (MCP-1, PPIA, actin-NT, 3-NT, IL-17, NfL, FOXP3 mRNA, CD25 mRNA	No significant difference between change in intervention and control groups; change in MCP-1, NfL, FOXP3 mRNA occurred in both groups	NfL increased in both arms. No significant difference between arms.							48	32.6531	147	73	74		yes	yes
Camu 2020	plasma	36	31	56.4	aldesleukin (1 MIU; 2MIU)	placebo	12 weeks	2a	primary	Treg percentage of CD4+ T cells	significant increase in %Tregs in the 2MIU and 1 MIU arms compared to placebo group	No statistically significant difference in change in NfL from baseline between arms							11	30.5556	36	12	12;12 (1MIU; 2MIU)		yes	yes
Henderson 2021	serum	10	10	55	dose regimen 2 (atibuclimab)	dose regimen 1 (atibuclimab)	4 days	1b	primary	Safety & tolerability	Safe & tolerable: no study dropouts, discontinuations, severe adverse events	NfL decreased in 5/10 patients at day 4-5 and was sustained in 4 patients over 33 days of follow up							1	10	10	3	7		yes	yes
Katz 2022	plasma	79	35	57	GDC-0134	placebo	up to 48 weeks (with OLE)	1	primary	Safety & tolerability	Safety profile considered unacceptable (3 drug related serious adverse events in OLE)	Reversible, dose dependent increase in NfL was seen							28	35.443	79	6	73		yes	no
Miller 2022	plasma	108	43	49.1	tofersen	placebo	24 weeks	3	primary	Change in ALSFRS-R total score, in fast progression subgroup	No statistically significant difference in decline in faster progression subgroups of placebo & treatment arms	NfL decreased in torfersen group and remained low in OLE; NfL increased in placebo group, decreased in extension phase (difference in plasma NfL was statistically significant at 28w)							46	42.5926	108	36	72		yes	yes
Weemering 2023	plasma	43	47	60.7	RT-001	placebo	24 weeks	2	primary	Change in ALSFRS-R total score	No statistically significant difference in change from baseline between placebo & treatment arms at w24	No statistically significant difference in NfL level between arms at 24w							20	46.5116	43	22	21		no	yes
Witzel 2023	plasma	65	35	57.8	rasagiline	placebo	12 months	2	post-hoc	Average slope of decline on ALSFRS-R	No statistically significant difference in average slope of ALSFRS-R decline per month, between Cx & Tx arms	No statistically significant longitudinal NfL change in both arms; no statistically significant difference in change from baseline between arms							23	35.3846	65	17	48		yes	yes
Others
Aktas 2023	serum	215	90	42.9	inebilizumab	placebo	28 weeks (RCT)	2/3	post-hoc	Time to onset of an NMOSD attack (Cree et al., 2019)	Statistically significant reduction in percentage of patients to experience an NMOSD attack, leading to early termination of RCT for OLE (Cree et al., 2019)	Higher proportion of patients in the placebo arm had high NfL level (>16pg/mL) than the inebilizumab arm, at the end of randomised controlled period							194	90.2326	215	51	164		yes	yes
Cebulla 2023	serum	70	29	66	ongoing bortezomib	past bortezomib	Not stated	Not stated	primary	Serum NfL (for this interim analysis of trial DRKS00025422)	Median NfL levels: OT > PT > healthy controls	Median NfL levels: OT > PT > healthy controls							20	28.5714	70	36 (past Tx)	34 (ongoing Tx)		no	yes
Höglinger 2021	plasma	377	42	68.8	Tilavonemab (2000mg; 4000mg)	placebo	52 weeks	2	primary	Change in PSPRS total score	No statistically significant difference in least sqaures mean change from baseline to w52 between treatment arms, leading to early study termination	NfL levels across time (baseline to w52) are similar between groups (according to Supplementary Fig 5B)							158	41.9098	347	113 (supp Fig 5)	117; 117 (2000mg; 4000mg)		yes	yes
Palma 2022	plasma	47	43	59	Sirolimus	placebo	48 weeks	2	primary	Change in UMSARS total score	No statistically significant difference in change in UMSARS total score from baseline to w48 between treatment arms, leading to early study termination	No significant difference in change in plasma NfL between baseline and w48 interarm							20	42.5532	46	12	34
Thela 2023	plasma	66	88	39.8	lithium	placebo	24 weeks	Not stated	post-hoc	Change in GDS (Decloedt et al., 2016)	No statistically significant difference in change in GDS from baseline to w24 between treatment arms (Decloedt et al., 2016)	No significant change in NfL for both arms							58	87.8788	60	30	30		yes	yes
Ticau 2023 (APOLLO)	plasma	158	23	63	patisiran	placebo	18 months + 24 months OLE	3	post-hoc	Change in mNIS+7 (Adams et al., 2018)	Statistically significant difference in least squares mean change in mNIS+7 from baseline to 18m between arms, mNIS+7 reduced in patisiran group and increased in placebo group (Adams et al., 2018)	Statistically significant reduction in mean NfL was achieved and sustained in patisiran group; NfL increased in placebo group then decreased in OLE, approaching near patisiran group result							37	23.4177	158	47	111		yes	yes
Ticau 2023 (phase II)	plasma	26	35	64.5	patisiran	nil	24 months + 24 months OLE	3	post-hoc	Change in mNIS+7 (Coelho et al., 2020)	Mean improvement in mNIS+7 of 6.95 points from baseline at 24m (Coelho et al., 2020)	Reduction in mean NfL level from baseline was seen throughout the study, with statistical signficance at 9m, 18m, 48m							9	34.6154	26	0	26		yes	no
MS
Abdelhak 2022	plasma	34	71	40.0	clemastine fumarate	placebo	90+60 days (cross-over)	2	post-hoc	Shortening of P100 latency delay on full-field, pattern-reversal VEPs (Green et al., 2017)	Statistically significant reduction of latency delay of 1·7 ms/eye (95% CI 0·5–2·9; p=0·0048) with Tx, when analysed through the crossover model. (Green et al., 2017)	Lower NfL concentration was seen in samples collected in patients on active clemastine treatment compared to on placebo, this was statistically significant							24	70.5882	126	19	14		yes	yes
Alcalá 2022	serum	95	47	50.0	rituximab	ocrelizumab	mean follow-up 18.3 months	observational	primary	Time to confirmed disability progression at 3 months	Survival analysis revealed no differences in time to confirmed disability progression	No statistically significant difference in NfL level between arms at the end of follow up							45	47.3684	60	33	27		no	yes
Baldassari 2019	serum	22 (for MS)	68	46.4	autologous MSC	nil	once off	1/2	post-hoc	Number of gadolinium-enhancing MRI lesions at one month (Cohen et al., 2017)	No evidence of activation or inhibition of gadolinium enhancement, or new/enlarged T2 MRI hyperintensity, post transfusion (Cohen et al., 2017)	Median & mean pre- versus post-treatment sNfL were not significantly different							15	68.1818	32	10 (healthy)	22		yes	yes
Bar-Or 2022	serum	284	70	37.3	ofatumumab 20 mg (synringe)	ofatumumab 20 mg (auto-injector)	12 weeks	2	post-hoc	Number of gadolinium-enhancing MRI lesions (Bar-Or et al., 2021)	Mean number of new or persisting gadolinium enhancing lesions on MRI decreased from 1.5 at baseline to 0.8, 0.3 and 0.1 at weeks 4, 8, 12 respectively (Bar-Or et al, 2021)	Gradual decline in NfL for the overall cohort (all treated with ofatumumab) over time							199	70.0704	284				yes	no
Bar-Or 2023 (OPERA I & II)	serum	1421	65	38	Ocrelizumab	interferon beta-1a	96 weeks	3	post-hoc	Annualised relapse rate (Hauser et al., 2017)	Lower annualised relapse rate in ocrelizumab than IFN beta-1a in OPERA I & OPERA II. (Hauser et al., 2017)	Statistically significant reduction in NfL in ocrelizumab group, compared to baseline or IFN group (NfL level in IFN group also decreased over time)							923	64.9543	1416	699	717		yes	yes
Bar-Or 2023 (ORATORIO)	plasma	596	50	47	Ocrelizumab	placebo	120 weeks	3	post-hoc	Percentage of patients with disability progression confirmed at 12 weeks (Montalban et al., 2017)	Percentage of patients with confirmed disability progression was lower in ocrelizumab group compared to placebo group (32.9& vs 39.3%, P = 0.03) (Montalban et al., 2017)	Statistically significant reduction in NfL in ocrelizumab group, compared to baseline or placebo group (NfL level in placebo group remained stable over time)							296	49.6644	596	205	391		yes	yes
Bock 2021	serum	40	78	45.6	calory restriction, adapted ketogenic diet	control diet	6 months	Not stated	post-hoc	HRQOL (Choi et al., 2016)	Caloric restriction group and adapted ketogenic diet group achieved clinically significant improvement in HRQOL at 3 months. (Choi et al., 2016)	NfL was significant lower in adapted ketogenic diet group							31	77.5	40	9	14, 17 (CR, AKD)		yes	yes
Calabresi 2021	serum	792	69	36.2	natalizumab	placebo	up to 116 weeks	3	post-hoc	Rate of clinical relapse at 1 year & rate of sustained disability progression (as EDSS) at 2 years (Polman et al., 2006)	Natalizumab achieved statistically significant reduction in both clinical outcomes compared to placebo (Polman et al., 2006)	There was statistically significant association between Natalizumab treatment and sNfL <97.5th percentile in the study (at year 2 or across years 1 and 2)							548	69.1919	792	255	537
Camara‐Lemarroy 2022	serum	39	38	55.6	Hydroxychloroquine	nil	18 months	2	post-hoc	≥20% worsening on the timed 25-foot walk (Koch et al., 2021)	Fewer participants experienced disease worsening than pre-defined threshold to reject null hypothesis. (Koch et al., 2021)	Statistically significant increase in NfL from baseline to 6m, this was sustained til end of study (18m)							15	38.4615	39	0	39		yes	no
Cutter 2023	serum	675	0	37.8	GA (glatiramer acetate); IFN beta-1a + GA	IM IFN beta-1a	3 years	3	post-hoc	Reduction in annualised rate of protocol defined relapses (Lublin et al., 2013)	Combination therapy and GA had similar performance, both were significantly better than IFN at reducing relapse rate (Lublin et al., 2013)	Statistically significant reduction in mean NfL were seen in all 3 arms, from baseline to 6m, sustained at 12m & 36m									675	159 (IFN-b1a)	172;344 (GA; IFN+GA)		yes	yes
Fox 2021	serum	239	54	55.6	Ibudilast	placebo	96 weeks	2	post-hoc	Rate of brain atrophy as brain parenchymal fraction measured from MRI data (Fox et al., 2018)	Statistically significant reduction in rate of brain parenchymal fraction loss in ibudilast group compared to placebo (Fox et al., 2018)	No statistically significant differences in serum NfL between arms throughout study							130	54.3933	239	120	119		yes	yes
Hänninen 2020	serum	32	0	38.4	Vitamin D	placebo	52 weeks	4	post-hoc	Burden of disease on T2 MRI (Soilu-Hänninen et al., 2012)	Burden of Disease on T2 MRI increased more in placebo group than Vitamine D group, however, this was not statistically significant (Soilu-Hänninen et al., 2012)	No statistically significant difference in NfL levels between arms, at baseline or 12m									32	15	17		yes	yes
häring 2020 (FREEDOMS)	plasma	1272	70	37.0	oral fingolimod	placebo (not analysed)	24 months	3	post-hoc	Annualised relapse rate (Kappos et al., 2010)	Statistically significant reduction in annualised relapse rate of either fingolimod groups (0.5mg or 1.25mg) compared to placebo group (Kappos et al., 2010)	No comparison between arms was made, no data taken from control group; NfL decreased in fingolimod treated patients from baseline to 12m, sustained at 24m							889	69.8899	277				yes	no
häring 2020 (TRANSFORMS)	plasma	1280	67	36.0	oral fingolimod	placebo (not analysed)	12 months	3	post-hoc	Annualised relapse rate (Cohen et al., 2010)	Statistically significant reduction in annualised relapse rate of either fingolimod groups (0.5mg or 1.25mg) compared to IFN group (Cohen et al., 2010)	No comparison between arms was made, no data taken from control group; NfL decreased in fingolimod treated patients from baseline to 12m, sustained at 24m							861	67.2656	473				yes	no
Harris 2021 (SUNBEAM)	plasma	1244	66	35.7	Ozanimod (0.46mg; 0.92mg)	IFN beta-1a	12 months	3	post-hoc	Annualised relapse rate (Comi et al., 2019)	Statistically significantly lower adjusted ARR in both 0.46mg & 0.92mg ozanimod groups compared to IFN group (Comi et al., 2019)	NfL decreased in all 3 arms; extent of reduction: 0.92mg ozanimod > 0.46mg ozanimod > IFN; statistically significantly greater reduction in both ozanimod groups compared to IFN								66		448	451;447 (0.46mg;0.92mg)		yes	yes
Harris 2021 (RADIANCE)	plasma	1109	67	35.6	Ozanimod (0.46mg; 0.92mg)	IFN beta-1a	24 months	3	post-hoc	Annualised relapse rate (Cohen et al., 2019)	Statistically significantly lower adjusted ARR in both 0.46mg & 0.92mg ozanimod groups compared to IFN group (Cohen et al., 2019)	NfL decreased in all 3 arms; extent of reduction: 0.92mg ozanimod > 0.46mg ozanimod > IFN; statistically significantly greater reduction in both ozanimod groups compared to IFN								67		441	439;433 (0.46mg;0.92mg)		yes	yes
Hauser 2020 (ASCLEPIOS I)	serum	927	69	38.4	ofatumumab (SC)	teriflunomide (PO)	up to 30 months	3	primary	Annualised relapse rate	Statistically significantly lower ARR in ofatumumab group than teriflunomide group	NfL decreased in both ofatumumab & teriflunomide groups, NfL in ofatumumab group was statistically significantly lower at 3m, 12m, 24m							635	68.5005	927	462	465		yes	yes
Hauser 2020 (ASCLEPIOS II)	serum	955	67	38.1	ofatumumab (SC)	teriflunomide (PO)	up to 30 months	3	primary	Annualised relapse rate	Statistically significantly lower ARR in ofatumumab group than teriflunomide group	NfL decreased in both ofatumumab & teriflunomide groups, NfL in ofatumumab group was statistically significantly lower at 3m, 12m, 24m							638	66.8063	955	474	481		yes	yes
Holmøy 2018	serum	68	71	40	Vitamin D3	placebo	96 weeks	2	post-hoc	Percentage change in bone mineral density at hip, spine, ultradistal radius (Steffensen et al., 2011)	No statistically significant difference in percentage change in BMD at any site, between placebo group and vitamine D group (Steffensen et al., 2011)	NfL downtrending in Vitamine D group (but not statistically significant); NfL level remained stable in placebo group							48	70.5882	68	33	35		yes	yes
Jiang 2023	serum	264	68	49.2	Natalizumab	placebo	96 weeks for part 1	3	post-hoc	Proportion of patients with sustained disability progression (as EDSS, T25FT, 9HPT) (Kapoor et al., 2018)	Natalizumab reduced 9HPT progression compared to placebo, but not EDSS, T25FW, or overall confirmed disability progression in part 1 of trial (Kapoor et al., 2018)	Weak cross-sectional correlation between NfL and GFAP in both arms; GFAP was stable in both arms throughout study, with no significant inter-arm difference							180	68.1818	264	87	177		no	yes
Joisten 2021	plasma	69	62	50.3	HIIT	MCT (moderate continuous training)	3 weeks	Not stated	post-hoc	Proportion of circulating regulartory T cells (Joisten et al., 2019)	Not published	NfL decreased in both arms immediately post exercise; increased in MCT & stable in HIIT 3 hours post exercise; No significant change from baseline after 3 weeks of training							43	62.3188	69	34	35
Kuhle 2017	serum	42	74	35.4	Riluzole	placebo	24 months (core study)	2	post-hoc	Percentage change in brain volume (Waubant et al., 2014)	More reduction in rate of brain volume change in riluzole group than placebo group, but this was not statistically significant (Waubant et al., 2014)	No statistically significant difference in median change in NfL between arms; combined cohort had statistically significant reduction in NfL relative to baseline at 6m, 12m, 24m							31	73.8095	42	20	22		yes	yes
Kuhle 2019 (FREEDOMS)	plasma	269	69	37.1	oral fingolimod	placebo	24 months	3	post-hoc	Annualised relapse rate (Kappos et al., 2010)	Statistically significant reduction in annualised relapse rate of either fingolimod groups (0.5mg or 1.25mg) compared to placebo group (Kappos et al., 2010)	Statistically significantly lower NfL in fingolimod group than placebo group, from 6m to end of study							186	69.145	256				yes	yes
Kuhle 2019 (TRANSFORMS)	plasma	320	67	36.5	oral fingolimod	IM interferon beta-1a	12 months	3	post-hoc	Annualised relapse rate (Cohen et al., 2010)	Statistically significant reduction in annualised relapse rate of either fingolimod groups (0.5mg or 1.25mg) compared to IFN group (Cohen et al., 2010)	Statistically significantly lower NfL in fingolimod group than IFN group, from 6m to end of study							215	67.1875	286				yes	yes
Kuhle 2021	serum	513	66	32.9	Alemtuzumab	SC IFN beta-1a	2 year RCT + OLE up to 5 years	3	post-hoc	Relapse rate & time to sustained accumulation of disability confirmed over 6 months (Cohen et al., 2012)	Statistically significantly lower rate of relapse in alemtuzumab group; no significant difference in number of patients reaching sustained accumulation of disability (Cohen et al., 2012)	Statistically significantly lower NfL was achieved in alemtuzumab group than IFN group throughout the core study; the reduction in NfL was maintained throughout 7 years of OLE							340	66.2768	513	159	354		yes	yes
Moser 2021	serum	35	69	37.0	tetravalent influenza vaccine	nil	once off	Not stated	primary	Responder rate of strain-specific antibody production	100% of patients treated with DMF achieved responder criteria for immunisation (compared tith 53% in healthy controls)	No significant difference in NfL levels across MS patients on DMF and healthy control, pre- or post- vax.							24	68.5714	35	15 (healthy)	20 (MS)		yes	yes
Oh 2023	serum	39	85	39.4	Ketogenic Diet	nil	6 months	Not stated	post-hoc	Not powered to determine efficacy, neurological disability endpoints include EDSS, 9HPT, T25FW, PASAT, SDMT (Brenton et al., 2022)	Statistically significant improvement in EDSS, 9HPT; no significant changes in T25FW, PASAT, SDMT, daily activity counts, time spent in LPA vs MVPA + VPA (Brenton et al., 2022)	No statistical difference between baseline and treatment NfL level							33	84.6154	70	31 (archive MS)	39		yes	yes
Sejbaek 2019	plasma & serum	100	47	33.8	dimethyl fumarate	placebo	12 months	4	primary	NfL level in CSF, serum and plasma	Statistically significant reduction in NfL in all CSF, serum and plasma, in DMF treated group at 12m, compared to baseline and placebo group from a different trial (plasma NfL only)	Statistically significant reduction in NfL in all CSF, serum and plasma, in DMF treated group at 12m, compared to baseline and placebo group from a different trial (plasma NfL only)								46.9	100	48	52		yes	yes
Smolders 2019	plasma	40	70	37	Vitamin D3	placebo	48 weeks	2	post-hoc	Proportion of patients with no evidence of disease activity (NEDA-3), at 48w (Hupperts et al., 2019)	No statistically significant difference between treatment groups at 48w for primary outcome (Hupperts et al., 2019)	No significant difference in NfL levels across treatment groups and different time points							28	70	40	16	24		yes	yes
Sormani 2019	plasma	246	72	37	oral fingolimod	placebo	24 months	3	post-hoc	Annualised relapse rate (Kappos et al., 2010)	Statistically significant reduction in annualised relapse rate of either fingolimod groups (0.5mg or 1.25mg) compared to placebo group (Kappos et al., 2010)	Statistically significantly greater median reduction in NfL in fingolimod group than placebo group, from baseline to 6m							177	71.9512	246	114	132		yes	yes
Stürner 2020	serum	28	82	38.0	oral standardised frankincense extract	nil	8 months (core study)	2a	post-hoc	Number and volume of CELs on MRI (Stürner et al., 2017)	Statistically significant reduction in median number and volume of monthly CELs at months 5-8 (Stürner et al., 2017)	Statistically significant reduction in serum NfL in the whole cohort post treatment with SFE							23	82.1429	28	0	28
Thebault 2019	serum	23	61	33.2	IAHSCT	best treatment (did not collect NfL)	Once off	2	post-hoc	MS activity-free survival 3 year post transplant (activity marked by clinical relapse, MRI, sustained progression of EDSS) (Atkins et al., 2016)	MS activity free survival at 3 year post transplantation was 69.6% (Atkins et al., 2016)	Statistically significant reduction in serum NfL following IAHSCT, and remained stable at a level similar to non-inflammatory controls							14	60.8696	23	0	23		yes	yes
Thebault 2020	serum	22 (for MS)	59	33.2	IAHSCT	nil	Once off	2	post-hoc	MS activity-free survival 3 year post transplant (activity marked by clinical relapse, MRI, sustained progression of EDSS) (Atkins et al., 2016)	MS activity free survival at 3 year post transplantation was 69.6% (Atkins et al., 2016)	Mean NfL increased shortly after transplant (measured at 3m), then declined over time, to a level lower than baseline mean at 12m							13	59.0909	50	28 (healthy)	22 (MS)		yes	yes
Williams 2022	serum	140	69	51.3	Simvastatin	placebo	24 months	2	post-hoc	Annualised rate of whole-brain atrophy on serial volumetric MRI (Chataway et al., 2014)	Statistically significantly lower annualised atrophy rate in the simvastatin group (Chataway et al., 2014)	No evidence for a treatment effect of simvastatin on NfL over placebo							97	69.2857	140	70	70		yes	yes
Supplementary Table S1 Summary of characteristics of studies included in this review. Primary efficacy outcome is listed in table where appropriate. Primary outcome such as “safety & tolerability” is listed when there is no identifiable primary efficacy endpoint. For Baldassari 2019, there was no clear primary efficacy endpoint in the primary trial written by Cohen et al. (2017), but one of the s…
References for studies included in Supplementary Fig S2 Abdelhak, A., Cordano, C., Boscardin, W. J., Caverzasi, E., Kuhle, J., Chan, B., Gelfand, J. M., Yiu, H. H., Oertel, F. C., Beaudry- Richard, A., Montes, S. C., Oksenberg, J. R., Lago, A. L., Boxer, A., Rojas-Martinez, J. C., Elahi, F. M., Chan, J. R., & Green, A. J. (2022). Plasma neurofilament light chain levels suggest neuroaxonal stabili…
																			7	#DIV/0!	18	8	10
Witzel, S., Statland, J. M., Steinacker, P., Otto, M., Dorst, J., Schuster, J., Barohn, R. J., & Ludolph, A. C. (2023). Longitudinal course of neurofilament light chain levels in amyotrophic lateral sclerosis-insights from a completed randomized controlled trial with rasagiline. European Journal of Neurology, 31(3), e16154. https://doi.org/10.1111/ene.16154 Yu, F., Vock, D. M., Zhang, L., Salisbu…
